# Supplementary material for: Assessing antimicrobial resistance profiles of Salmonella enterica in the pork production system
Source: J Med Microbiol. 2024 Sep 25;73(9):001894. doi: 10.1099/jmm.0.001894 (PMC11423857; doi:10.1099/jmm.0.001894)
Supplement: Table S1. [file jmm-73-01894-s001.xlsx]

## Sheet: Sheet1
ID	Source		Year	Serotype	AMR Profile
SK_A_PH_SG1	Farm A	Gestation sow-fece	2019	S. Rissen	AMP-TET
SK_A_PH_SG3		Gestation sow-fece	2019	S. Typhimurium	AMP-STR-SX
SK_A_PH_SL1		Lactation sow-fece	2019	S. Anatum	AMP-TET-SXT
SK_A_PH_SL2		Lactation sow-fece	2019	S. Anatum	AMP-STR-TET
SK_A_PH_N1		Nursery-fece	2019	S. Rissen	AMP-STR-TET
SK_A_PH_N2		Nursery-fece	2019	S. Rissen	AMP-STR-TET
SK_A_PH_N3		Nursery-fece	2019	S. Newport	AMP-STR-TET
SK_A_PH_N5		Nursery-fece	2019	S. Stanley	AMP-STR-TET
SK_A_PH_N6		Nursery-fece	2019	S. Rissen	AMP-STR-TET
SK_A_PH_N7		Nursery-fece	2019	S. Weltevreden	AMP-STR-SX-TET
SK_A_PH_F2		Finisher-fece	2019	S. Weltevreden	AMP-STR-SXT
SK_A_PH_F4		Finisher-fece	2019	S. Derby	AMP-STR-TET
SK_A_PH_F5		Finisher-fece	2019	S. Panama	AMP-STR-TET
SK_A_PH_F7		Finisher-fece	2019	S. Rissen	AMP-STR-TET
SK_A_PH_F8		Finisher-fece	2019	S. Typhimurium	AMP-STR-TET
SK_A_PH_F10		Finisher-fece	2019	S. Typhimurium	AMP-STR
SK_A_PH_F11		Finisher-fece	2019	S. Typhimurium	AMP-STR-TET
SK_A_PH_F13		Finisher-fece	2019	S. Rissen	AMP-STR-TET
SK_A_PH_F14		Finisher-fece	2019	S. Rissen	AMP-STR-TET
SK_A_PH_F16		Finisher-fece	2019	S. Typhimurium	AMP-NAL-STR-TET
SK_A_PH_F17		Finisher-fece	2019	S. Rissen	AMP-STR-TET
SK_A_PH_F21		Finisher-fece	2019	S. Typhimurium	AMP-STR-TET-SXT
SK_A_PH_F22		Finisher-fece	2019	S. Typhimurium	AMP-STR-TET
SK_A_PH_B3		Boar-fece	2019	S. Brunei	AMP-STR-TET
SK_A_PD_1		Quarantine-fece	2019	S. 4,5,12:i:-	AMP-STR-TET
SK_A_PD_2		Quarantine-fece	2019	S. Typhimurium	AMP-STR-SX-TET
SK_A_PD_3		Quarantine-fece	2019	S. Enteritidis	AMP-STR-TET
PL_B_PH_SG1	Farm B	Gestation sow-fece	2019	S. Enteritidis	AMP-STR-TET
PL_B_PH_SG2		Gestation sow-fece	2019	S. Enteritidis	AMP-STR
PL_B_PH_SG4		Gestation sow-fece	2019	S. Brunei	AMP-STR-TET
PL_B_PH_SG5		Gestation sow-fece	2019	S. Stanley	AMP-STR-TET
PL_B_PH_SL1		Lactation sow-fece	2019	S. Stanley	AMP-STR-TET
PL_B_PH_SL2		Lactation sow-fece	2019	S. Stanley	AMP-STR-TET
PL_B_PH_SL3		Lactation sow-fece	2019	S. Stanley	AMP-STR-TET-SXT
PL_B_PH_SL4		Lactation sow-fece	2019	S. Stanley	AMP-STR-TET
PL_B_PH_SL5		Lactation sow-fece	2019	S. Rissen	AMP-STR-TET
PL_B_PH_SP1		Sow parity1-fece	2019	S. Rissen	AMP-STR-TET
PL_B_PH_SP2		Sow parity1-fece	2019	S. Rissen	AMP-STR-TET
PL_B_PH_SP3		Sow parity1-fece	2019	S. Rissen	AMP-NAL-STR-TET
PL_B_PH_SP4		Sow parity1-fece	2019	S. Rissen	AMP-STR-TET
PL_B_PH_SP5		Sow parity1-fece	2019	S. Rissen	AMP-STR-TET
PL_B_PH_N1		Nursery-fece	2019	S. Typhimurium	AMP-STR-TET
PL_B_PH_N2		Nursery-fece	2019	S. Enteritidis	AMP-STR-TET
PL_B_PH_N3		Nursery-fece	2019	S. Typhimurium	AMP-STR
PL_B_PH_N4		Nursery-fece	2019	S. Brunei	AMP-STR-TET
PL_B_PH_N5		Nursery-fece	2019	S. Albany	AMP-STR-TET
PL_B_PD_1		Quarantine-fece	2019	S. Typhimurium	AMP-STR-TET
PL_B_PD_2		Quarantine-fece	2019	S. 4,5,12:i:-	AMP-STR-TET
PL_C_PH_SG1	Farm C	Gestation sow-fece	2020	S. Weltevreden	AMP-STR-TET
PL_C_PH_SG3		Gestation sow-fece	2020	S. Krefeld	AMP-STR-TET
PL_C_PH_SG4		Gestation sow-fece	2020	S. Kedougou	AMP-STR-TET
PL_C_PH_SG6		Gestation sow-fece	2020	S. Emek	AMP-STR-TET
PL_C_PH_SG7		Gestation sow-fece	2020	S. Brunei	AMP-STR-TET
PL_C_PH_SG8		Gestation sow-fece	2020	S. Typhimurium	AMP-STR-TET
PL_C_PH_SG10		Gestation sow-fece	2020	S. Rissen	AMP-STR-TET
PL_C_PH_SL1		Lactation sow-fece	2020	S. London	AMP-STR-TET
PL_C_PH_SL2		Lactation sow-fece	2020	S. 4,5,12:i:-	AMP-STR-TET-SXT
PL_C_PH_SL3		Lactation sow-fece	2020	S. Lexington	AMP-STR-TET
PL_C_PH_SL5		Lactation sow-fece	2020	S. Stanley	AMP-STR-TET
PL_C_PH_SL6		Lactation sow-fece	2020	S. Panama	AMP-STR-TET
PL_C_PH_SL7		Lactation sow-fece	2020	S. Panama	AMP-STR-TET
PL_C_PH_SL9		Lactation sow-fece	2020	S. Lexington	AMP-STR-TET
PL_C_PH_SL10		Lactation sow-fece	2020	S. Weltevreden	AMP-STR-TET
PL_C_PH_SP1		Sow parity1-fece	2020	S. Krefeld	AMP-STR-TET
PL_C_PH_SP2		Sow parity1-fece	2020	S. Lexington	AMP-STR-TET
PL_C_PH_SP3		Sow parity1-fece	2020	S. Enteritidis	AMP-STR-TET
PL_C_PH_N1		Nursery-fece	2020	S. Enteritidis	AMP-STR-TET
PL_C_PH_N2		Nursery-fece	2020	S. Enteritidis	AMP-STR-TET
PL_C_PH_N3		Nursery-fece	2020	S. Lexington	AMP-STR-TET
PL_C_PH_N4		Nursery-fece	2020	S. Brunei	AMP-STR-TET
PL_C_PH_N5		Nursery-fece	2020	S. Anatum	AMP-STR-TET
PL_C_PH_N6		Nursery-fece	2020	S. Panama	AMP-STR-TET
PL_C_PH_N7		Nursery-fece	2020	S. Lexington	AMP-STR-TET
PL_C_PH_N8		Nursery-fece	2020	S. Typhimurium	AMP-STR-TET
PL_C_PH_N9		Nursery-fece	2020	S. Brunei	AMP-STR-TET
PL_C_PH_N10		Nursery-fece	2020	S. Stanley	AMP-STR-TET
PL_C_PH_F1		Finisher-fece	2020	S. Stanley	AMP-STR-TET
PL_C_PH_F2		Finisher-fece	2020	S. Rissen	AMP-STR-TET
PL_C_PH_F4		Finisher-fece	2020	S. Rissen	AMP-STR-TET
PL_C_PH_F5		Finisher-fece	2020	S. Rissen	AMP-STR-TET
PL_C_PH_F6		Finisher-fece	2020	S. Typhimurium	AMP-STR-TET
PL_C_PH_F7		Finisher-fece	2020	S. Rissen	AMP-STR-TET
PL_C_PH_F10		Finisher-fece	2020	S. Rissen	AMP-STR-TET
PL_C_PH_F11		Finisher-fece	2020	S. Lexington	AMP-STR-TET
PL_C_PD_1		Quarantine-fece	2020	S. 4,5,12:i:-	AMP-NAL-STR-TET-SXT
PL_C_PD_4		Quarantine-fece	2020	S. 4,5,12:i:-	AMP-NAL-STR-TET
PL_C_PD_5		Quarantine-fece	2020	S. Typhimurium	AMP-STR-TET
SK_D_PH_G1	Farm D	Gilt-fece	2021	S. Lexington	AMP-STR-SX-TET
SK_D_PH_G3		Gilt-fece	2021	S. Typhimurium	AMP-STR-SX-TET
SK_D_PH_SG1		Gestation sow-fece	2021	S. Rissen	AMP-STR-TET
SK_D_PH_SG4		Gestation sow-fece	2021	S. Enteritidis	AMP-STR-TET
SK_D_PH_SG5		Gestation sow-fece	2021	S. Enteritidis	AMP-STR-TET
SK_D_PH_SL1		Lactation sow-fece	2021	S. Newport	AMP-STR-TET
SK_D_PH_SL4		Lactation sow-fece	2021	S. 1,4,5,12:i:-	All susceptible
SK_D_PH_SL5		Lactation sow-fece	2021	S. Enteritidis	AMP-STR-TET
SK_D_PH_N1		Nursery-fece	2021	S. Panama	AMP-STR-TET
SK_D_PH_N2		Nursery-fece	2021	S. Weltevreden	AMP-STR-TET
SK_D_PH_N3		Nursery-fece	2021	S. Stanley	AMP-STR-TET
SK_D_PH_N4		Nursery-fece	2021	S. Lexington	AMP-STR-TET
SK_D_PD_1		Quarantine-fece	2021	S. Brunei	AMP-STR-TET
SK_D_PD_3		Quarantine-fece	2021	S. Enteritidis	AMP-STR-TET
SK_D_PD_4		Quarantine-fece	2021	S. 4,5,12:i:-	AMP-STR-SX-TET
SK_D_PD_5		Quarantine-fece	2021	S. Typhimurium	AMP-STR-TET-SXT
Fe1	Abatoirr	Feces	2023	S. Rissen	AMP-STR-SX-TET-SXT
Fe2		Feces	2023	S. Rissen	AMP-STR-TET
Fe3		Feces	2023	S. Typhimurium	AMP-STR-TET
Fe4		Feces	2023	S. Rissen	AMP-STR-SX-TET-SXT
Fe5		Feces	2023	S. Rissen	AMP-STR-SX-TET-SXT
Fe6		Feces	2023	S. Rissen	AMP-STR-SX-TET-SXT
C1		Carcass	2023	S. Typhimurium	AMP-STR-TET
C2		Carcass	2023	S. Weltevreden	AMP-STR-TET
C3		Carcass	2023	S. Stanley	AMP-STR-TET
C4		Carcass	2023	S. Stanley	AMP-STR-TET
C5		Carcass	2023	S. Rissen	AMP-STR-TET
C6		Carcass	2023	S. Rissen	AMP-STR-TET
C7		Carcass	2023	S. Rissen	AMP-STR-TET
C8		Carcass	2023	S. Rissen	AMP-STR-TET
C9		Carcass	2023	S. Rissen	AMP-STR-TET
C10		Carcass	2023	S. Rissen	AMP-STR-TET
C11		Carcass	2023	S. Rissen	AMP-STR-TET
C12		Carcass	2023	S. Rissen	AMP-STR-TET
C13		Carcass	2023	S. Rissen	AMP-STR-TET
C14		Carcass	2023	S. Rissen	AMP-STR-TET
C15		Carcass	2023	S. Rissen	AMP-STR-TET
C16		Carcass	2023	S. Rissen	AMP-STR-TET
C17		Carcass	2023	S. Rissen	AMP-STR-TET
C18		Carcass	2023	S. Rissen	AMP-STR-TET
C19		Carcass	2023	S. Rissen	AMP-STR-TET
C20		Carcass	2023	S. Rissen	AMP-STR-TET
C21		Carcass	2023	S. Rissen	AMP-STR-TET
C22		Carcass	2023	S. Rissen	AMP-STR-TET
C23		Carcass	2023	S. Weltevreden	AMP-STR-TET
C24		Carcass	2023	S. Typhimurium	AMP-STR-TET
C25		Carcass	2023	S. Lexington	AMP-STR-TET
C26		Carcass	2023	S. Rissen	AMP-STR-TET
C27		Carcass	2023	S. Weltevreden	AMP-STR-TET
C28		Carcass	2023	S. Weltevreden	AMP-STR-TET
C29		Carcass	2023	S. Rissen	AMP-STR-TET
C30		Carcass	2023	S. Stanley	AMP-STR-TET
C31		Carcass	2023	S. Weltevreden	AMP-STR-TET
80		Basket (Cutting step-after)	2023	S. Rissen	AMP-STR-TET
81		Basket (Cutting step-after)	2023	S. Rissen	AMP-SX-TET-SXT
82		Basket (Cutting step-after)	2023	S. Rissen	AMP-STR-TET
83		Basket (Cutting step-after)	2023	S. Typhimurium	AMP-STR-TET
36		Basket (Evisceration step-before)	2023	S. Typhimurium	AMP-TET
37		Basket (Evisceration step-before)	2023	S. Weltevreden	AMP-TET
51		Boots (before)	2023	S. Stanley	AMP-STR-TET
53		Boots (before)	2023	S. Typhimurium	AMP-STR-TET
54		Boots (after)	2023	S. Weltevreden	AMP-STR-TET
56		Boots (after)	2023	S. 4,5,12:i:-	AMP-STR-TET
86		Floor (Cutting area-after)	2023	S. Rissen	AMP-STR-TET
87		Floor (Cutting area-after)	2023	S. Rissen	AMP-TET
88		Floor (Cutting area-after)	2023	S. Typhimurium	AMP-TET
92		Floor (Cutting area-after)	2023	S. Rissen	AMP-STR-TET
93		Floor (Cutting area-after)	2023	S. Weltevreden	AMP-STR-TET
89		Floor (Evisceration area-after)	2023	S. Rissen	AMP-STR-TET
90		Floor (Evisceration area-after)	2023	S. Typhimurium	AMP-STR-TET
91		Floor (Evisceration area-after)	2023	S. Lexington	AMP-STR-TET
11		Floor (Lairage area)	2023	S. Rissen	AMP-STR-SX-TET-SXT
67		Floor (Lairage area)	2023	S. Typhimurium	AMP-STR-TET
69		Floor (Lairage area)	2023	S. Rissen	AMP-STR-SX-TET-SXT
71		Floor (Lairage area)	2023	S. Weltevreden	AMP-TET
97		Honing steels (Cutting step-after)	2023	S. Rissen	AMP-STR-TET
98		Honing stone (Bleeding step-after)	2023	S. Typhimurium	AMP-TET
49		Honing stone (Evisceration step-before)	2023	S. Panama	AMP-STR-TET
73		Carcass hanging hook (after)	2023	S. Rissen	AMP-STR-TET
74		Carcass hanging hook (after)	2023	S. Rissen	AMP-STR-TET
95		Knife (Cutting step-after)	2023	S. Rissen	AMP-STR-TET
96		Knife (Cutting step-after)	2023	S. Stanley	AMP-STR-TET
20		Knife (Evisceration step-before)	2023	S. Weltevreden	AMP-TET
38		Knife (Evisceration step-before)	2023	S. Typhimurium	AMP-STR-TET
94		Knife (Evisceration step-after)	2023	S. Weltevreden	AMP-STR-TET
84		Saw (after)	2023	S. Rissen	AMP-STR-TET
85		Saw (after)	2023	S. Weltevreden	AMP-STR-TET
27		Table (Bleeding step-before)	2023	S. Typhimurium	AMP-TET
99		Table (Bleeding step-after)	2023	S. Stanley	AMP-STR-TET
42		Table (Cutting step-before)	2023	S. Rissen	AMP-TET
102		Table (Cutting step-after)	2023	S. Rissen	AMP-TET
103		Table (Cutting step-after)	2023	S. Weltevreden	AMP-STR-TET
104		Table (Cutting step-after)	2023	S. Lexington	AMP-TET
29		Table (Evisceration step-before)	2023	S. Rissen	AMP-TET
34		Table (Evisceration step-before)	2023	S. Typhimurium	AMP-STR-TET
101		Table (Evisceration step-after)	2023	S. Lexington	AMP-STR-TET
21		Tray (Bleeding step-before)	2023	S. Rissen	AMP-STR-TET
28		Tray (Bleeding step-before)	2023	S. Typhimurium	AMP-STR-TET
111		Tray (Bleeding step-after)	2023	S. Weltevreden	AMP-STR-TET
108		Tray (Evisceration step-after)	2023	S. Typhimurium	AMP-TET
109		Tray (Evisceration step-after)	2023	S. Lexington	AMP-STR-SX-TET-SXT
L4		Supermarket A	2023	S. Rissen	AMP-STR-TET
L11			2023	S. Typhimurium	AMP-STR-TET
P108		Supermarket B	2023	S. Anatum
P109			2023	S. Rissen
P83		Supermarket C	2023	S. Rissen
P2		Market A	2023	S. Rissen
P6			2023	S. Typhimurium	AMP-STR-TET
P7			2023	S. Stanley	STR
P10		Market B	2023	S. Rissen	AMP-STR-TET
P11		Market C	2023	S. Typhimurium	AMP-STR-TET
P12			2023	S. Rissen	AMP-STR-TET
P16		Market D	2023	S. Rissen	AMP-STR-TET
P40			2023	S. Enteritidis	AMP-STR-TET
P41			2023	S. Rissen	AMP-STR-TET
P42			2023	S. Brunei	AMP
P44			2023	S. Rissen	AMP-STR-TET
P45			2023	S. Lexington	All susceptible
P46			2023	S. Rissen	AMP-STR-SX-TET-SXT
P47			2023	S. Lexington	AMP-STR-TET
P48			2023	S. Rissen	AMP-STR-TET
P49			2023	S. Rissen	AMP-STR-TET
P19		Market E	2023	S. Typhimurium
P20			2023	S. Rissen	AMP-STR-SX-TET-SXT
P21			2023	S. Stanley	AMP-CHL-NAL-STR-SX-TET-SXT
P22		Market F	2023	S. Rissen	AMP-STR-TET
P23			2023	S. Weltevreden	AMP
P24			2023	S. Rissen	AMP-STR-TET
P25			2023	S. Rissen	AMP-STR-TET
P26			2023	S. Rissen	AMP-STR-TET
P27			2023	S. Rissen	AMP-TET
P28			2023	S. Stanley	AMP-CHL-STR-SX-TET-SXT
P29			2023	S. Weltevreden	AMP-STR-TET-SXT
P30			2023	S. Typhimurium	AMP-STR-TET
P31			2023	S. Anatum	AMP-STR-TET
P32			2023	S. Lexington
P50			2023	S. Weltevreden	AMP-STR-TET
P33		Market G	2023	S. Rissen	AMP-STR-TET
P34			2023	S. Rissen	AMP-STR-TET
P35			2023	S. Rissen	AMP-TET
P36			2023	S. Lexington	AMP-STR-TET
P37			2023	S. Typhimurium	AMP-STR-TET
P38			2023	S. Weltevreden	AMP-STR-TET-SXT
P39			2023	S. Weltevreden	STR
P53		Market H	2023	S. Newport	AMP-STR-TET
P55			2023	S. Rissen	AMP-CHL-STR-SX-TET-SXT
P56			2023	S. Rissen	AMP-CHL-STR-SX-TET-SXT
P57			2023	S. Lexington
P59			2023	S. 4,5,12:i:-	AMP-STR-TET
P60			2023	S. Rissen	AMP-TET
P61			2023	S. Rissen	All susceptible
P62			2023	S. 4,5,12:i:-	AMP-STR-TET
P63		Market I	2023	S. Rissen	AMP-STR-TET-SXT
P68			2023	S. Rissen	AMP-STR-TET
P71		Market J	2023	S. Rissen
P72			2023	S. Rissen
P73			2023	S. Stanley	AMP-STR-TET
P74			2023	S. Panama	AMP-STR-TET
P76			2023	S. Lexington	AMP-STR-TET
P77			2023	S. Weltevreden	AMP-STR-TET
P78			2023	S. Lexington	AMP-STR-TET
P79			2023	S. Rissen	AMP-STR-TET
P119			2023	S. Rissen
P81		Market K	2023	S. Rissen
P89		Market L	2023	S. Panama	AMP-STR-TET
P94			2023	S. Rissen	STR
P95			2023	S. Rissen	AMP-STR-TET
P96		Market M	2023	S. Rissen	AMP-STR
P97			2023	S. Panama	AMP-STR-TET-SXT
P98		Market N	2023	S. Rissen	AMP-STR-TET-SXT
P103		Market O	2023	S. Anatum
P104			2023	S. Rissen
P105			2023	S. Rissen
P106			2023	S. Weltevreden
P107			2023	S. Stanley
P118		Market P	2023	S. Rissen	AMP-STR-SX-TET
P120		Market Q	2023	S. Rissen
